# Supplementary material for: Data on resilience and trauma-related symptoms in Lithuanian children victims of violence
Source: Data Brief. 2019 Feb 28;23:103791. doi: 10.1016/j.dib.2019.103791 (PMC6660554; doi:10.1016/j.dib.2019.103791)
Supplement: Multimedia component 3 [file mmc3.zip]

Archive with 1 entries (1 files):
- dib_103791_mmc3.sav
